# Supplementary material for: RUNX1 Is Regulated by Androgen Receptor to Promote Cancer Stem Markers and Chemotherapy Resistance in Triple Negative Breast Cancer
Source: Cells. 2023 Jan 29;12(3):444. doi: 10.3390/cells12030444 (PMC9913961; doi:10.3390/cells12030444)
Supplement: Supplementary file 1 [file cells-12-00444-s001.zip]

Archive with 2 entries (2 files):
- OK_Fernandez NB et al_supplementary tables.xlsx
- OK_R2_cells-2075422 supplementary revised.pdf
