# Supplementary material for: RUNX1 Is Regulated by Androgen Receptor to Promote Cancer Stem Markers and Chemotherapy Resistance in Triple Negative Breast Cancer
Source: Cells. 2023 Jan 29;12(3):444. doi: 10.3390/cells12030444 (PMC9913961; doi:10.3390/cells12030444)
Supplement: Supplementary file 1 [file cells-12-00444-s001.zip › OK_Fernandez NB et al_supplementary tables.xlsx]

## Sheet: Table S1
Table S1. MDA-MB-453 Tukey's multiple comparisons test
Treatment comparison	Summary	Adjusted P Value		Treatment comparison	Summary	Adjusted P Value
Vehicle vs. Px 1nM	ns	0.1045		Vehicle vs. Px 1nM	ns	0.2159
Vehicle vs. Enza 20uM	ns	0.1843		Vehicle vs. Enza 20uM	ns	0.1599
Vehicle vs. AI-10-104 1uM	**	0.002		Vehicle vs. AI-10-49 0.25uM	ns	0.1751
Vehicle vs. Px + Enza	*	0.0183		Vehicle vs. Px + Enza	*	0.0443
Vehicle vs. Px + AI-10-104	**	0.001		Vehicle vs. Px + AI-10-49	*	0.022
Vehicle vs. Enza + AI-10-104	**	0.0022		Vehicle vs. Enza + AI-10-49	***	0.0001
Vehicle vs. Px + Enza + AI-10-104	**	0.0011		Vehicle vs. Px + Enza + AI-10-49	***	0.0004
Px 1nM vs. Px + Enza	ns	0.0863		Px 1nM vs. Px + Enza	*	0.0339
Px 1nM vs. Px + AI-10-104	*	0.0106		Px 1nM vs. Px + AI-10-49	ns	0.1561
Px 1nM vs. Px + Enza + AI-10-104	**	0.0031		Px 1nM vs. Px + Enza + AI-10-49	*	0.0121
Enza 20uM vs. Px + Enza	ns	0.1041		Enza 20uM vs. Px + Enza	ns	0.1417
Enza 20uM vs. Enza + AI-10-104	**	0.0057		Enza 20uM vs. Enza + AI-10-49	ns	0.1381
Enza 20uM vs. Px + Enza + AI-10-104	**	0.0021		Enza 20uM vs. Px + Enza + AI-10-49	*	0.0152
AI-10-104 1uM vs. Px + AI-10-104	ns	0.2157		AI-10-49 0.25uM vs. Px + AI-10-49	ns	0.0606
AI-10-104 1uM vs. Enza + AI-10-104	*	0.0144		AI-10-49 0.25uM vs. Enza + AI-10-49	*	0.0374
AI-10-104 1uM vs. Px + Enza + AI-10-104	**	0.0076		AI-10-49 0.25uM vs. Px + Enza + AI-10-49	**	0.0028
Px + Enza vs. Px + Enza + AI-10-104	*	0.0267		Px + Enza vs. Px + Enza + AI-10-49	*	0.0286
Px + AI-10-104 vs. Px + Enza + AI-10-104	*	0.0146		Px + AI-10-49 vs. Px + Enza + AI-10-49	**	0.0035
Enza + AI-10-104 vs. Px + Enza + AI-10-104	*	0.0269		Enza + AI-10-49 vs. Px + Enza + AI-10-49	*	0.039

## Sheet: Table S2
Table S2. SUM-159PT Tukey's multiple comparisons test
Treatment comparison	Summary	Adjusted P Value		Treatment comparison	Summary	Adjusted P Value
Vehicle vs. Px 1nM	ns	0.0966		Vehicle vs. Px 1nM	ns	0.2655
Vehicle vs. Enza 20uM	ns	0.3025		Vehicle vs. Enza 20uM	ns	0.1368
Vehicle vs. AI-10-104 1uM	**	0.0028		Vehicle vs. AI-10-49 0.25uM	ns	0.1932
Vehicle vs. Px + Enza	*	0.0185		Vehicle vs. Px + Enza	*	0.0158
Vehicle vs. Px + AI-10-104	*	0.0215		Vehicle vs. Px + AI-10-49	*	0.018
Vehicle vs. Enza + AI-10-104	**	0.0076		Vehicle vs. Enza + AI-10-49	*	0.0499
Vehicle vs. Px + Enza + AI-10-104	****	<0.0001		Vehicle vs. Px + Enza + AI-10-49	**	0.006
Px 1nM vs. Px + Enza	ns	0.1998		Px 1nM vs. Px + Enza	ns	0.1181
Px 1nM vs. Px + AI-10-104	*	0.0453		Px 1nM vs. Px + AI-10-49	ns	0.1223
Px 1nM vs. Px + Enza + AI-10-104	**	0.0084		Px 1nM vs. Px + Enza + AI-10-49	*	0.0253
Enza 20uM vs. Px + Enza	ns	0.1977		Enza 20uM vs. Px + Enza	ns	0.2323
Enza 20uM vs. Enza + AI-10-104	*	0.042		Enza 20uM vs. Enza + AI-10-49	ns	0.1183
Enza 20uM vs. Px + Enza + AI-10-104	**	0.0069		Enza 20uM vs. Px + Enza + AI-10-49	*	0.012
AI-10-104 1uM vs. Px + AI-10-104	ns	0.1396		AI-10-49 0.25uM vs. Px + AI-10-49	ns	0.1693
AI-10-104 1uM vs. Enza + AI-10-104	*	0.0456		AI-10-49 0.25uM vs. Enza + AI-10-49	ns	0.4353
AI-10-104 1uM vs. Px + Enza + AI-10-104	**	0.0086		AI-10-49 0.25uM vs. Px + Enza + AI-10-49	ns	0.0767
Px + Enza vs. Px + Enza + AI-10-104	*	0.0218		Px + Enza vs. Px + Enza + AI-10-49	ns	0.171
Px + AI-10-104 vs. Px + Enza + AI-10-104	ns	0.2231		Px + AI-10-49 vs. Px + Enza + AI-10-49	ns	0.2302
Enza + AI-10-104 vs. Px + Enza + AI-10-104	ns	0.1847		Enza + AI-10-49 vs. Px + Enza + AI-10-49	ns	0.0547

## Sheet: Table S3
Table S3. SUM-159PT Tukey's multiple comparisons test
Treatment comparison	Summary	Adjusted P Value
Vehicle vs. Pac 10nM	ns	0.2241
Vehicle vs. Enza 40uM	ns	0.9263
Vehicle vs. AI-10-104 5uM	ns	0.2241
Vehicle vs. AI-10-49 1uM	ns	0.148
Vehicle vs. Pac + Enza + 104	****	<0.0001
Vehicle vs. Pac + Enza + 49	****	<0.0001
Vehicle vs. Pac + Enza + 104 Att	ns	0.5277
Vehicle vs. Pac + Enza + 49 Att	ns	0.577
Pac 10nM vs. Enza 40uM	ns	0.8843
Pac 10nM vs. AI-10-104 5uM	ns	>0.9999
Pac 10nM vs. AI-10-49 1uM	ns	>0.9999
Pac 10nM vs. Pac + Enza + 104	**	0.0045
Pac 10nM vs. Pac + Enza + 49	*	0.0174
Pac 10nM vs. Pac + Enza + 104 Att	ns	0.9992
Pac 10nM vs. Pac + Enza + 49 Att	ns	0.9982
Enza 40uM vs. AI-10-104 5uM	ns	0.8843
Enza 40uM vs. AI-10-49 1uM	ns	0.7693
Enza 40uM vs. Pac + Enza + 104	***	0.0003
Enza 40uM vs. Pac + Enza + 49	***	0.001
Enza 40uM vs. Pac + Enza + 104 Att	ns	0.9961
Enza 40uM vs. Pac + Enza + 49 Att	ns	0.9982
AI-10-104 5uM vs. AI-10-49 1uM	ns	>0.9999
AI-10-104 5uM vs. Pac + Enza + 104	**	0.0045
AI-10-104 5uM vs. Pac + Enza + 104 Att	ns	0.9992
AI-10-49 1uM vs. Pac + Enza + 49	*	0.0286
AI-10-49 1uM vs. Pac + Enza + 49 Att	ns	0.9865
Pac + Enza + 104 vs. Pac + Enza + 104 Att	**	0.0012
Pac + Enza + 49 vs. Pac + Enza + 49 Att	**	0.0041

## Sheet: Table S4
Table S4a. Primers' sequences used for qPCR
Gene Name	Forward 5' - 3'	Reverse 5' - 3'
KLF4	CGAACCCACACAGGTGAGAA	TACGGTAGTGCCTGGTCAGTTC
GAPDH	GCACCACCAACTGCTTAGCA	GTCTTCTGGGTGGCAGTGATG
OCT4	CAGGCCCGAAAGAGAAAGC	CCACACTGGACCACATGGT
RUNX1	ACTCGGCTGAGCTGAGAAATG	GACTTGCGGTGGGTTTGTG
Table S4b. Primers' sequences used for the ChIP assay performed in MDA-MB-231
Gene Name	Forward 5' - 3'	Reverse 5' - 3'
KCTD	GCTTCTGGGAAAGAACTGACATTC	GCCTTCTGTGCAAACATCTGAC
SOX4	TGCTTTTACCCACAAAAACAG	GGCCCAGGTTGTCAGACTTA
